# Supplementary material for: Inhibition of ITGA2 suppresses cervical tumorigenesis and metastasis by targeting the AKT/mTOR signaling pathway
Source: Genes Dis. 2024 May 18;12(2):101328. doi: 10.1016/j.gendis.2024.101328 (PMC11616036; doi:10.1016/j.gendis.2024.101328)
Supplement: Multimedia component 2 [file mmc2.zip]

Archive with 5 entries (5 files):
- 5-29s3.tif
- S1.tif
- S2.tif
- S4.tif
- s5.tif
